# Supplementary material for: Unsupervised multiscale clustering of single-cell transcriptomes to identify hierarchical structures of cell subtypes
Source: Gigascience. 2025 Oct 9;14:giaf111. doi: 10.1093/gigascience/giaf111 (PMC12509883; doi:10.1093/gigascience/giaf111)
Supplement: giaf111_Supplemental_Files [file giaf111_supplemental_files.zip]

Archive with 3 entries (3 files):
- SUPPLEMENTARY MATERIAL.pdf
- Supplementary_Data_1.xlsx
- Supplementary_Data_2.xlsx
